# Supplementary material for: Transcriptome Analysis of the Molecular Patterns of Pear Plants Infected by Two Colletotrichum fructicola Pathogenic Strains Causing Contrasting Sets of Leaf Symptoms
Source: Front Plant Sci. 2022 Feb 16;13:761133. doi: 10.3389/fpls.2022.761133 (PMC8888856; doi:10.3389/fpls.2022.761133)
Supplement: Supplementary file 2 [file Table_1.XLSX]

## Sheet: Table S1
Supplementary Table 1 List of qRT-PCR primers in this study
geneID	Product name	Primer name	Sequence (5'–3')
LOC103962934	Ethylene-responsive transcription factor 1B-like	ERF1-F	ACA ACC AAT CAG CCT TTC CC
		ERF1-R	AAC GCC TCT ATA AGC AAC CAC
LOC103930152	Abscisic acid receptor PYL4-like	PYL-F	TCA AAC ATG GCG TCG TCC C
		PYL-R	GCA GCG ATC TCT TGA GTC AC
LOC103967071	Pathogenesis-related protein 1-like	PR1-F	ATG CAC AAA ACT ACG CCA ACC
		PR1-R	GAG TTA CGC CAA ACC ACC TGT
LOC103931106	delta(8)-fatty-acid desaturase 1-like	FAD1-F	CCA TCA TGC TCA ACC TCG TC
		FAD1-R	GTG AAG CAA TTA CCG GCA AC
LOC103945020	chalcone synthase	CHS-F	TTC GCC ATT GGG ACA GCA AC
		CHS-R	TGC CAT GTA CTC GCA CAC AC
LOC103944999	cytochrome P450 98A2-like	P450-F	AAC AGA TCA ACC GCA AAG CTC
		P450-R	GTT GAA GAC GGA CTC CAC CA
LOC103957483	beta-adaptin-like protein A	BETAA-AD-F	ATT GGC ATT GAT GTC TCG TCT
		BETAA-AD-R	AAC ACA AGC TCC TCA ATG CAA
