# Supplementary material for: Transcriptome Analysis of the Molecular Patterns of Pear Plants Infected by Two Colletotrichum fructicola Pathogenic Strains Causing Contrasting Sets of Leaf Symptoms
Source: Front Plant Sci. 2022 Feb 16;13:761133. doi: 10.3389/fpls.2022.761133 (PMC8888856; doi:10.3389/fpls.2022.761133)
Supplement: Supplementary file 3 [file Table_2.XLSX]

## Sheet: Table S2
Supplementary Table 2 RNA-seq clean reads and the counts, percentage of reads mapping statistics to P. bretschneideri genome
	Sample	Clean reads	Clean bases	Q20(%)	Q30(%)	Total mapped	Uniquely mapped
Control	Mock_QS1	63294116	9478252956	98.63	95.44	49030934 (77.47%)	44436039 (70.21%)
	Mock_QS2	66092358	9895648602	98.72	95.69	51380955 (77.74%)	46660769 (70.6%)
	Mock_QS3	66644472	9977695455	98.69	95.59	51324158 (77.01%)	46371133 (69.58%)
C. fructicola infected transcriptome	PAFQ31_QS1	81238028	12126182436	98.45	95.13	62797605 (77.3%)	57036487 (70.21%)
	PAFQ31_QS2	77249500	11548950068	98.53	95.27	59834861 (77.46%)	54325440 (70.32%)
	PAFQ31_QS3	80044714	11956674056	98.56	95.39	62178080 (77.68%)	56484334 (70.57%)
	PAFQ31_NS1	74257050	11114639067	98.63	95.45	57305112 (77.17%)	51518239 (69.38%)
	PAFQ31_NS2	78327670	11697368799	98.54	95.38	59701084 (76.22%)	54216750 (69.22%)
	PAFQ31_NS3	75701870	11307987559	98.4	94.92	58198734 (76.88%)	52707748 (69.63%)
	PAFQ32_QS1	73828840	11058778864	98.6	95.38	57290284 (77.6%)	51907209 (70.31%)
	PAFQ32_QS2	79264714	11832520435	98.36	94.84	60643494 (76.51%)	54867354 (69.22%)
	PAFQ32_QS3	77967710	11644143070	98.49	95.19	60191660 (77.2%)	54549228 (69.96%)
	PAFQ32_NS1	73764080	11031902092	98.67	95.56	56985497 (77.25%)	51594868 (69.95%)
	PAFQ32_NS2	73388400	10981120399	98.64	95.47	56802208 (77.4%)	51610527 (70.33%)
	PAFQ32_NS3	77350888	11537480787	98.42	95.02	59657667 (77.13%)	54339310 (70.25%)
