# Supplementary material for: Transcriptome Analysis of the Molecular Patterns of Pear Plants Infected by Two Colletotrichum fructicola Pathogenic Strains Causing Contrasting Sets of Leaf Symptoms
Source: Front Plant Sci. 2022 Feb 16;13:761133. doi: 10.3389/fpls.2022.761133 (PMC8888856; doi:10.3389/fpls.2022.761133)
Supplement: Supplementary file 4 [file Table_3.XLSX]

## Sheet: Table S3
Supplementary Table 3 Pathways of KEGG enrichments of up-regulated genes in P. pyrifolia
KEGG pathways	PAFQ31_QS	PAFQ31_NS	PAFQ32_QS	PAFQ32_NS
Plant-pathogen interaction	1	61	18	21
Plant hormone signal transduction	7	51	18	26
Phenylpropanoid biosynthesis	0	39	11	34
Flavonoid biosynthesis	0	30	6	17
Cutin, suberine and wax biosynthe	0	0	3	4
alpha-Linolenic acid metabolism	0	18	8	6
Cysteine and methionine metabolism	1	13	8	9
Porphyrin and chlorophyll metabolism	0	1	1	16
Carotenoid biosynthesis	1	7	4	13
Photosynthesis	0	5	0	6
Circadian rhythm - plant	0	15	4	17
Glutathione metabolism	1	19	8	16
Terpenoid backbone biosynthesis	1	15	6	8
Cyanoamino acid metabolism	0	15	3	9
Starch and sucrose metabolism	0	30	16	19
Glycolysis / Gluconeogenesis	1	17	7	12
Brassinosteroid biosynthesis	0	4	0	4
