# Supplementary material for: Transcriptome Analysis of the Molecular Patterns of Pear Plants Infected by Two Colletotrichum fructicola Pathogenic Strains Causing Contrasting Sets of Leaf Symptoms
Source: Front Plant Sci. 2022 Feb 16;13:761133. doi: 10.3389/fpls.2022.761133 (PMC8888856; doi:10.3389/fpls.2022.761133)
Supplement: Supplementary file 5 [file Table_4.XLSX]

## Sheet: Table S4
Supplementary Table 4 RNA-Seq data for genes encoding WRKY and NAC transcription factors
					PAFQ31_QS						PAFQ31_NS						PAFQ32_QS						PAFQ32_NS
geneID	Gene description	E-value	Score	TF_ID	Log2FC(PAFQ31_QS/Mock_QS)	Pvalue	Padjust	Significant	Regulate		Log2FC(PAFQ31_NS/Mock_QS)	Pvalue	Padjust	Significant	Regulate		Log2FC(PAFQ32_QS/Mock_QS)	Pvalue	Padjust	Significant	Regulate		Log2FC(PAFQ32_NS/Mock_QS)	Pvalue	Padjust	Significant	Regulate
LOC103939564	probable WRKY transcription factor 9	2.4e-26	91.7	Pbr001471.1	0	1	1	no	no change		7.167	6.27e-05	0.00108	yes	up		0	1	1	no	no change		0	1	1	no	no change
LOC103926537	probable WRKY transcription factor 44a	5.2e-52	173.9	Pbr029330.1	-0.3458	0.2148	1	no	down		1.363	0.0002403	0.003338	yes	up		-0.4704	0.06597	0.4272	no	down		0.6814	0.01266	0.05038	no	up
LOC103930881	probable WRKY transcription factor 44a	5e-52	174	Pbr029330.1	-0.3516	0.4446	1	no	down		1.349	0.01186	0.07091	no	up		-0.55	0.2586	0.7297	no	down		0.5619	0.2324	0.4336	no	up
LOC103936803	probable WRKY transcription factor 45	1.8e-26	92.1	Pbr038101.1	0	1	1	no	no change		7.139	8.356e-05	0.001386	yes	up		0	1	1	no	no change		0	1	1	no	no change
LOC103928959	probable WRKY transcription factor 51	3.8e-24	84.7	Pbr026903.1	0.644	0.383	1	no	up		3.117	9.35e-13	8.11e-11	yes	up		1.791	0.0005053	0.0211	yes	up		0.4403	0.4853	0.6868	no	up
LOC103943461	probable WRKY transcription factor 53a	1.3e-27	95.8	Pbr013623.1	0.433	0.606	1	no	up		1.914	0.003538	0.02844	yes	up		2.168	0.0001141	0.007506	yes	up		-0.551	0.5039	0.7015	no	down
LOC103943771	probable WRKY transcription factor 53a	4.9e-27	93.9	Pbr014160.1	-0.7992	0.0005298	0.1443	no	down		-2.484	1.34e-09	7.14e-08	yes	down		-0.6065	0.01577	0.2029	no	down		-2.194	0.01596	0.06054	no	down
LOC103958164	probable WRKY transcription factor 53a	1.2e-26	92.7	Pbr010799.1	1.015	0.001179	0.2172	no	up		0.3291	0.3247	0.6051	no	up		1.584	5.46e-11	5.38e-08	yes	up		-1.579	0.003272	0.01685	yes	down
LOC103964384	probable WRKY transcription factor 53a	1.3e-27	95.8	Pbr018725.1	0.4387	0.6173	1	no	up		2.522	1.767e-05	0.0003735	yes	up		2.42	3.789e-06	0.0005485	yes	up		-0.3476	0.6649	0.8174	no	down
LOC103940628	probable WRKY transcription factor 53a	4.9e-27	93.9	Pbr003660.1	-0.7957	0.0004973	0.1424	no	down		-2.468	5.08e-10	2.88e-08	yes	down		-0.5879	0.01675	0.2095	no	down		-2.257	2.306e-05	0.0002494	yes	down
LOC103952822	probable WRKY transcription factor 55	4.4e-27	94.1	Pbr001425.1	0.3074	0.715	1	no	up		3.764	9.49e-15	1.11e-12	yes	up		1.724	0.004519	0.09716	no	up		-0.8529	0.3355	0.5495	no	down
LOC103953821	probable WRKY transcription factor 55	1.7e-26	92.2	Pbr002914.1	0	1	1	no	no change		2.378	0.001795	0.01684	yes	up		1.422	0.1056	0.5297	no	up		0.2757	0.7895	0.8939	no	up
LOC103944060	probable WRKY transcription factor 65	5.1e-26	90.7	Pbr016102.1	0.6548	0.03288	1	no	up		1.551	0.0002057	0.002932	yes	up		0.8661	0.007587	0.132	no	up		0.2567	0.5127	0.7082	no	up
LOC103967187	probable WRKY transcription factor 65	5.4e-25	87.4	Pbr022698.1	0.01306	0.9595	1	no	up		-1.235	0.0001743	0.002551	yes	down		-0.6376	0.0119	0.1715	no	down		0.0183	0.9483	0.9756	no	up
LOC103952818	probable WRKY transcription factor 70	4e-23	81.4	Pbr001424.1	-0.04451	0.8693	1	no	down		1.669	2.64e-07	8.618e-06	yes	up		1.078	8.36e-07	0.0001638	yes	up		-0.8798	0.03021	0.09903	no	down
LOC103953732	probable WRKY transcription factor 70	1.4e-22	79.6	Pbr002913.1	-0.3174	0.17	1	no	down		-0.5509	0.2728	0.553	no	down		0.2124	0.341	0.795	no	up		-1.241	0.004856	0.02322	yes	down
LOC103939448	probable WRKY transcription factor 70	1.2e-22	79.9	Pbr001238.1	0.2292	0.7685	1	no	up		2.026	0.004682	0.03531	yes	up		1.503	0.02542	0.2642	no	up		-1.26	0.1977	0.3894	no	down
LOC103935109	probable WRKY transcription factor 75a	7.1e-27	93.4	Pbr042883.1	0.8413	0.002263	0.2895	no	up		3.359	1.76e-28	8.39e-26	yes	up		1.7	1.772e-06	0.0002896	yes	up		0.8745	0.04945	0.1436	no	up
LOC103961435	probable WRKY transcription factor 75a	2.6e-27	94.8	Pbr042883.1	0	1	1	no	no change		9.105	2.07e-09	1.05e-07	yes	up		0	1	1	no	no change		4.355	0.02191	0.07757	no	up
LOC103936164	probable WRKY transcription factor 75a	5e-26	90.7	Pbr037452.1	0	1	1	no	no change		6.887	3.97e-19	7.31e-17	yes	up		3.568	0.0008248	0.03056	yes	up		0	1	1	no	no change
LOC103964033	probable WRKY transcription factor 75a	5e-26	90.7	Pbr017706.1	0	1	1	no	no change		9.456	2.82e-10	1.67e-08	yes	up		0	1	1	no	no change		0	1	1	no	no change
LOC103944426	NAC transcription factor 29-like	2.3e-27	95.5	Pbr016935.1	0.3421	0.371	1	no	up		1.924	1.535e-05	0.0003293	yes	up		-0.173	0.6247	0.9231	no	down		-0.3799	0.358	0.5718	no	down
LOC103947240	NAC transcription factor 29-like	9.9e-15	55	Pbr029956.1	0.6938	0.05171	1	no	up		1.543	0.0003504	0.004552	yes	up		1.595	2.018e-05	0.001958	yes	up		-1.168	0.007322	0.03234	yes	down
LOC103966975	NAC domain-containing protein 72	9.6e-26	90.3	Pbr022332.1	0.05181	0.7944	1	no	up		-0.6565	0.3176	0.5974	no	down		-0.03238	0.8705	0.9806	no	down		-2.989	4.553e-13	2.28e-11	yes	up
LOC103927431	NAC domain-containing protein 72	1.3e-24	86.6	Pbr022332.1	1.222	2.051e-05	0.02041	yes	up		1.543	0.003356	0.02724	yes	up		1.4	0.0414	0.34	no	up		-0.7987	0.02097	0.07502	no	down
a which have been reported as positive regulators of leaf senescence
